# Supplementary material for: Rabies vaccination induces a CD4+ TEM and CD4+CD8+ TEMRA TH1 phenotype in dogs
Source: PLoS One. 2025 May 12;20(5):e0323823. doi: 10.1371/journal.pone.0323823 (PMC12068608; doi:10.1371/journal.pone.0323823)
Supplement: S4 Table — Raw data values for each dog (numbered 1 – X) shown for each figure, which are separated into distinct sheet tabs. Next to each dataset, descriptive statistics are provided including the 95% CI. (XLSX) [file pone.0323823.s011.xlsx]

## Sheet: FIG 1
RABV-N				RABV-N	Day 0	Day 7-14		RABV-G				RABV-G	Day 0	Day 7-14
	Day 0	Day 7-14		Number of values	10	10			Day 0	Day 7-14		Number of values	10	10
1	110	300						1	1600	3000
2	130	250		Minimum	110	100		2	800	800		Minimum	170	200
3	210	125		Maximum	290	570		3	650	710		Maximum	2000	3000
4	270	110		Range	180	470		4	780	900		Range	1830	2800
5	240	270						5	2000	2600
6	290	570		Mean	190	269.5		6	200	400		Mean	761	1038
7	220	270		Std. Deviation	67.99	158		7	170	200		Std. Deviation	594.9	954.3
8	120	100		Std. Error of Mean	21.5	49.96		8	400	650		Std. Error of Mean	188.1	301.8
9	200	500						9	560	620
10	110	200		Lower 95% CI of geo. mean	135.9	150.8		10	450	500		Lower 95% CI of geo. mean	330.8	426.5
				Upper 95% CI of geo. mean	234.3	353.2						Upper 95% CI of geo. mean	1024	1354
IFN-g ELISpots averaged over triplicate, n = 6				IFN-g ELISpot	mock	RABV-N	RABV-G
mock	RABV-N	RABV-G		Number of values	6	6	6
49	88	161
55	48	113		Minimum	49	45	113
78	143	125		Maximum	102	143	310
66	139	240		Range	53	98	197
102	74	310
90	45	158		Mean	73.33	89.5	184.5
				Std. Deviation	20.51	43.03	75.81
				Std. Error of Mean	8.373	17.57	30.95

## Sheet: FIG 2
% CTFRLO	No stim																						RG
Dog #	1	2	3	4	5	6	7	8	9	10	11	12	13	14	15	16	17	18	19	20	21	22	1	2	3	4	5	6	7	8	9	10	11	12	13	14	15	16	17	18	19	20	21	22
CD4+	2.71	4.98	6.3	6.025	0.17	0	4.56	0.53	7.04	6.96	3.59	1.54	13.4	1.55	0.49	1.17	2.54	5.43	1.38	0.13	0.25	3.5	12.6	14.1	31.7	3.69	11.5	7.3	7.38	7.01	27.8	31.2	8.19	5.74	37.1	29.1	18.8	9.85	24.8	1.56	2.61	1.66	5.74	13.1
CD4+CD8+	1.63	10.7	5.19	6.49	5	0	4.34	0.41	7.58	12.5	2.51	2.2	5.88	1.22	0.88	1	3.41	2.55	17.3	0	1.34	1.36	11.3	18.9	32.7	15.3	35.9	32.4	11.1	22.8	32.4	31.2	9.75	4.7	40.3	22.4	46.6	57.7	37.3	2.19	76.1	15.4	25.1	5.77
CD8+	13.2	4.68	6.52	0.62	2.05	4.44	8.48	0.46	1.32	4.2	14.8	2.3	1.2	2.24	6.63	3.47	3.38	3.94	6.21	0.14	2.9	1.37	16.9	6.64	3.46	0.38	4.89	5.65	3.66	1.59	1.66	23.1	2.66	5.67	6.26	29.5	7.95	8.5	1.67	2.45	7.09	0.23	4.44	1.64
RABV-G stimulation	No stim	RG
Number of values	3	3
Minimum	3.375	6.636
Maximum	4.298	26.7
Range	0.923	20.06
Mean	3.974	15.85
Std. Deviation	0.5195	10.13
Std. Error of Mean	0.2999	5.849
Lower 95% CI of geo. mean	2.815	2.408
Upper 95% CI of geo. mean	5.544	76.84

## Sheet: FIG 3 Proliferation
Proliferation	CD4						DP						CD8
HOURS	1	2	3	4	5	6	7	8	9	10	11	12	13	14	15	16	17	18
0	0.29	0.29	0.29	0.29	0.29	0.29	1.53	1.53	1.53	1.53	1.53	1.53	0.43	0.43	0.43	0.43	0.43	0.43
5	0.315	0.29	0.29	0.76	0.353	0.29	1.83	1.83	2.34	1.53	4.63	2.12	0	0.54	0.26	3.66	0.33	1.79
24	0.29	0.43	0.41	2.29	5.25	0.885	1.62	1.23	1.19	6.41	3.68	1.05	1.16	1.36	1.06	1.16	1.62	4.74
48	0.49	0.07	0.32	2.4	10.89	2	0.75	0.14	0	3.53	19.56	3.54	1.31	2.65	6.99	5.48	1.84	1.66
72	0	1.1	1.11	7.12	1.04	1.02	4.77	14.03	15.69	17.43	18.9	0.83	0.56	5.82	5.11	6.99	8.82	7.09
96	0.83	3.08	5.39	5.38	6.301	4.5	9.45	22.37	36.47	13.87	42.4	31.35	4.87	7.41	4.23	2.99	4.27	6.03
120	9.12	22.29	39.9	8.85	26.22	25.43	21.26	51.53	54.21	18.23	53.67	38.33	2.68	9.35	6.57	6.95	11.73	11.03
Proliferation	CD4	DP	CD8
Number of values	7	7	7
Minimum	0.29	1.53	0.43
Maximum	21.97	39.54	8.052
Range	21.68	38.01	7.622
Mean	4.725	12.64	3.635
Std. Deviation	7.724	14.71	2.759
Std. Error of Mean	2.92	5.559	1.043
Lower 95% CI of geo. mean	0.4859	2.026	0.9681
Upper 95% CI of geo. mean	7.31	21.19	6.614

## Sheet: FIG 3 Cytokine
IL-17A MFI	DP						CD4						CD8
HOURS	1	2	3	4	5	6	7	8	9	10	11	12	13	14	15	16	17	18
0	2.126	2.126	2.126	2.126	2.126	2.126	0.648	0.648	0.648	0.648	0.648	0.648	0.477	0.477	0.477	0.477	0.477	0.477
5	1.691	2.035	0	3.091	1.854	2.149	0.528	1.004	0.534	4.482	14.084	0.955	0	0.351	0.738	0.586	2.136	2.364
24	1.653	1.829	1.916	1.3	1.8922	2.104	0.297	0	0.418	0.316	0.211	0.4871	0.12	0.428	0.402	0.035	0.272	0.637
48	1.681	1.5508	1.585	1.637	2.461	2.204	0.362	-0.056	0.45	0.786	0.823	0.577	0.237	0.506	0.564	0.84	0.821	0.88
72	3.341	4.04	3.533	2.939	3.108	3.012	0.868	2.605	2.952	0.32	2.096	1.186	0.358	1.157	0.741	0.973	0.277	0.8125
96	3.218	3.762	3.035	3.167	3.543	3.295	0.994	2.284	2.825	1.074	2.293	2.045	0.514	1.867	2.677	0.74736	0.367	1.941
120	2.289	3.85	3.885	3.368	3.154	4.72	1.71	1.711	2.077	1.616	1.616	1.354	0.92	1.274	0.696	1.026	0.439	1.295
IL-17A MFI	DP	CD4	CD8
Number of values	7	7	7
Minimum	1.782	0.2882	0.3157
Maximum	3.544	3.598	1.352
Range	1.762	3.31	1.037
Mean	2.539	1.471	0.7824
Std. Deviation	0.8191	1.144	0.3526
Std. Error of Mean	0.3096	0.4322	0.1333
Lower 95% CI of geo. mean	1.805	0.4749	0.4501
Upper 95% CI of geo. mean	3.268	2.481	1.12
IFN-g MFI	DP						CD4						CD8
HOURS	1	2	3	4	5	6	7	8	9	10	11	12	13	14	15	16	17	18
0	4.461	4.461	4.461	4.461	4.461	4.461	5.759	5.759	5.759	5.759	5.759	5.759	3.638	2.634	3.429	3.773	3.68	3.39
5	5.246	9.009	10.695	0	9.824	5.295	6.351	9.09	7.39	0	9.364	5.704	5.334	2.199	2.436	7.179	0	3.396
24	4.992	7.214	8.823	6.098	8.061	8.218	5.431	7.978	6.354	6.935	6.274	7.409	4.388	3.379	2.383	4.48	0.066	3.604
48	4.316	7.889	9.038	6.225	4.989	17.542	4.866	8.287	6.515	7.118	6.615	8.447	4.839	3.389	2.727	4.72	1.442	3.367
72	8.295	11.471	12.556	11.115	7.489	2.395	7.65	12.041	10.914	9.841	7.891	3.173	4.369	3.181	2.992	4.728	2.107	3.904
96	5.584	19.796	10.256	4.461	4.419	23.278	5.294	15.542	12.499	5.759	2.875	18.832	4.185	2.629	2.199	4.604	2.939	4.667
120	22.103	18.727	18.134	7.338	17.925	25.614	20.914	21.931	16.855	9.035	10.238	26.632	4.817	4.265	3.862	4.482	2.257	6.9
IFN-g MFI	DP	CD4	CD8
Number of values	7	7	7
Minimum	4.461	5.759	3.05
Maximum	18.31	17.6	4.431
Range	13.85	11.84	1.381
Mean	9.314	8.871	3.547
Std. Deviation	4.487	4.129	0.4234
Std. Error of Mean	1.696	1.56	0.16
Lower 95% CI of geo. mean	5.672	5.784	3.178
Upper 95% CI of geo. mean	12.85	11.78	3.914

## Sheet: FIG 4 Lineage
CD4	Bulk	Bulk	Bulk	Bulk	Bulk	Bulk	Bulk	Bulk	Bulk	Bulk	Bulk	Bulk	Bulk	Bulk	Bulk	Bulk	Bulk	Bulk	Bulk	Bulk	Bulk	Bulk	CTR-diluted	CTR-diluted	CTR-diluted	CTR-diluted	CTR-diluted	CTR-diluted	CTR-diluted	CTR-diluted	CTR-diluted	CTR-diluted	CTR-diluted	CTR-diluted	CTR-diluted	CTR-diluted	CTR-diluted	CTR-diluted	CTR-diluted	CTR-diluted	CTR-diluted	CTR-diluted	CTR-diluted	CTR-diluted
Dog #	1	2	3	4	5	6	7	8	9	10	11	12	13	14	15	16	17	18	19	20	21	22	1	2	3	4	5	6	7	8	9	10	11	12	13	14	15	16	17	18	19	20	21	22
TH1	0.2	0.15	0.52	0.14	0	1.24	0	0.32	5.7	66.2	20.2	8.14	0.2247	0.572	1.3	0	0	0.1127	0.188	0	0	0	32.6	11.71	20.7	10.26	6.9	24.5	49.6	64.4	77	63.8	43.8	35.1	53.1	0.5	18.232	2.27	4.945	3.999	22.21	11.91	10.6	18.1
TH1/TH17	0.5	0.86	0.27	0.1	0.051	0.11	0	0.2	1.436	3.48	2.39	2.2	0.336	0.16	0.088	0.32	0	0	3.29	0.69	0	2.78	11.08	3.8	2.062	1.77	1.47	0.52	6.1	5.1	11.05	18.76	31.25	12.1	1.9	1.13	13.121	30.82	8	0	12	11.02	0.11	4.3
Pathogenic TH17	0	0	0.03	0	0	0.03	0	0	0.264	0.25	0.15	0.29	0.13	0	0	0	0	0	0	0	0	0	8	2.75	1.198	0.62	0.68	0.83	3.9	14	0.75	10.58	7.8	2.7	11.6	0.1	16.699	5.78	3.05	0	7.17	2.4	0.22	0
Treg	5.01	5.3	6.291	5.9	9.8	3.44	2.65	3.133	6.81	4.95	4.32	6.22	7.18	4.32	3.18	5.995	8.32	1.43	2.75	2.18	1.3	4.7	1.69	1.57	0.47	0.14	0.5	0.47	0.4	0.5	0	0	4.32	1.8	1.29	4	0	2.97	0.74	0	1.48	4.06	1.42	0.56
CD4 Lineage	Bulk	CTR-diluted
Number of values	5	5
Minimum	0.052	1.29
Maximum	4.782	26.65
Range	4.73	25.36
Mean	2.331	9.181
Std. Deviation	2.274	10.09
Std. Error of Mean	1.017	4.514
Lower 95% CI of geo. mean	0.1046	1.483
Upper 95% CI of geo. mean	10.32	22.64
DP	Bulk	Bulk	Bulk	Bulk	Bulk	Bulk	Bulk	Bulk	Bulk	Bulk	Bulk	Bulk	Bulk	Bulk	Bulk	Bulk	Bulk	Bulk	Bulk	Bulk	Bulk	Bulk	CTR-diluted	CTR-diluted	CTR-diluted	CTR-diluted	CTR-diluted	CTR-diluted	CTR-diluted	CTR-diluted	CTR-diluted	CTR-diluted	CTR-diluted	CTR-diluted	CTR-diluted	CTR-diluted	CTR-diluted	CTR-diluted	CTR-diluted	CTR-diluted	CTR-diluted	CTR-diluted	CTR-diluted	CTR-diluted
Dog #	1	2	3	4	5	6	7	8	9	10	11	12	13	14	15	16	17	18	19	20	21	22	1	2	3	4	5	6	7	8	9	10	11	12	13	14	15	16	17	18	19	20	21	22
TH1	1.1	0	19.3	0.6	1.4	4.78	0	0.2	15.3	74	23.5	12	3.89	0	0.6339	0	0	0.4	2.13	1.59	0	0	21.6	9.8	75	60.5	39	66.6	57.1	77.26	54	81.3	54.5	51.8	45.92	4.47	14.4	4.2	25.06	20.5	26.7	50	16	8.9
TH1/TH17	0.44	2.44	0.46	1.48	0	0.02	1.09	1.97	2.1	0	2.13	2.59	0.56	5.78	3.328	3.543	5.12	2.01	0	7.94	0.038	0	2.658	10	3.2	1.064	0	1.51	0	0	33.75	8.8	9.09	11.41	0	22.13	18.225	13	12.93	10.6	0	33.3	0	0.96
Pathogenic TH17	0	0	0	0	0	0.14	0	0	3	0	0	0.36	0	4.13	0	0	0	0	0	0	0	0	4.002	0	0	0.106	0	0	0	6.67	0.77	7.7	0	2.63	3.28	12.07	8.775	0	8.53	4.55	10	0	0.17	0
Treg	0	0	0	0.2	0	0	0	0	27.6	0	0	3.6	1.67	0.5	2.969	6.51	2.16	0.8	2.12	0	3.12	4	0	0	0	0	0	0	0	0	10.6	0	0	10.5	0	0	0	0	0	0	0	0	2.1	2.22
DP Lineage	Bulk	CTR-diluted
Number of values	5	5
Minimum	0.3468	1.155
Maximum	7.31	39.3
Range	6.963	38.15
Mean	3.074	11.75
Std. Deviation	2.597	15.68
Std. Error of Mean	1.161	7.01
Lower 95% CI of geo. mean	0.5211	1.194
Upper 95% CI of geo. mean	8.43	30.49

## Sheet: FIG 5 Memory
CD4	Bulk	Bulk	Bulk	Bulk	Bulk	Bulk	Bulk	Bulk	Bulk	Bulk	Bulk	Bulk	Bulk	Bulk	Bulk	Bulk	Bulk	Bulk	Bulk	Bulk	Bulk	Bulk	CTR-diluted	CTR-diluted	CTR-diluted	CTR-diluted	CTR-diluted	CTR-diluted	CTR-diluted	CTR-diluted	CTR-diluted	CTR-diluted	CTR-diluted	CTR-diluted	CTR-diluted	CTR-diluted	CTR-diluted	CTR-diluted	CTR-diluted	CTR-diluted	CTR-diluted	CTR-diluted	CTR-diluted	CTR-diluted
Dog #	1	2	3	4	5	6	7	8	9	10	11	12	13	14	15	16	17	18	19	20	21	22	1	2	3	4	5	6	7	8	9	10	11	12	13	14	15	16	17	18	19	20	21	22
TN	21.7	7.17	37.7	33.7	21.3	3.81	22.6	22.5	21.5	7.86	7.38	4.37	13.5	8.89	11.8	16.5	10.2	8.6	15.3	14.5	68.3	43.4	6.85	4.03	1.38	0.41	0.58	0.35	0.83	2.69	2.94	3.25	3.03	1.44	5	10	7.54	8.73	1.4	0.74	10.4	15.8	19.6	31.5
TCM	11.6	10	11.5	34.8	25.1	7.04	17.2	21.1	8.91	2.5	9.25	11.8	10.9	5.34	4.46	3.85	4.27	2.2	10.6	4.15	2.9	8.66	8.47	8.06	14.3	13.3	14.7	8.46	10.2	16.8	3.16	2.26	9.09	9.35	7.96	4.99	5.76	6.26	2.28	0.74	13.4	18.8	6.25	11.6
TEM	55.1	73.1	41.4	28.9	49.7	86	47.6	48.6	47.8	72.4	64.5	72.2	60.1	61.3	52.2	53	51.7	57.9	51.1	49.4	18.9	34	67	82.7	78.2	85.3	83.8	87.7	79.6	71.3	59.6	71.8	75.8	85.9	55.3	58.1	45.5	43.8	67.7	58.5	53.5	42.6	52	47.6
TEMRA	11.6	9.44	9.41	2.57	3.97	3.14	12.6	7.75	21.7	17.2	18.9	4.97	15.5	24.5	31.5	26.7	33.9	31.3	23	32	9.89	14	17.7	5.24	6.07	1.05	0.95	3.53	9.39	9.14	34.3	22.7	18.2	10.8	31.8	26.9	41.2	41.2	28.6	40	22.6	22.9	22.1	9.28
CD4 Memory
Number of values	4	4
Minimum	10.37	6.295
Maximum	53.5	66.06
Range	43.13	59.76
Mean	24.92	25.15
Std. Deviation	19.41	27.85
Std. Error of Mean	9.703	13.92
Lower 95% CI of geo. mean	6.83	3.119
Upper 95% CI of geo. mean	61.61	85.89
DP	Bulk	Bulk	Bulk	Bulk	Bulk	Bulk	Bulk	Bulk	Bulk	Bulk	Bulk	Bulk	Bulk	Bulk	Bulk	Bulk	Bulk	Bulk	Bulk	Bulk	Bulk	Bulk	CTR-diluted	CTR-diluted	CTR-diluted	CTR-diluted	CTR-diluted	CTR-diluted	CTR-diluted	CTR-diluted	CTR-diluted	CTR-diluted	CTR-diluted	CTR-diluted	CTR-diluted	CTR-diluted	CTR-diluted	CTR-diluted	CTR-diluted	CTR-diluted	CTR-diluted	CTR-diluted	CTR-diluted	CTR-diluted
Dog #	1	2	3	4	5	6	7	8	9	10	11	12	13	14	15	16	17	18	19	20	21	22	1	2	3	4	5	6	7	8	9	10	11	12	13	14	15	16	17	18	19	20	21	22
TN	26.2	4.5	7.42	14.9	8.43	2.91	14.1	10.4	10.4	0.95	2.63	1.07	23.7	8.72	12.5	12.7	3.23	2.57	14.2	15.5	22.3	9.24	3.7	5.56	0.68	0.61	1.86	1.01	0	0	2.8	0.41	4.35	0	5.03	6.35	6.73	4.77	1.57	0	2.25	13.7	4.21	11.7
TCM	22.6	7.21	6.76	19.8	8.99	4.15	26.8	26.8	12.9	4.27	19.35	18.7	13.7	6.42	9.32	11.8	4.53	2.78	14.8	15	12.4	25.3	5.56	0	3.53	9.95	4.35	0.86	50	12.9	1.65	0.83	0	10.5	4.12	4.76	5.31	4.06	1.57	0	4.49	13	15.5	35
TEM	37.2	77.9	64.7	56.2	65.7	82.4	53.5	53.6	62	56.88	66.2	77.5	36.7	52.3	60.2	48.3	63.8	65.8	50.6	46.5	58.2	62	53.7	88.9	86.6	86.9	82	79.6	50	64.5	34.6	64.5	78.3	89.5	30.8	44.4	42.9	45.5	58.6	59.5	66.3	39.7	64.6	49.13
TEMRA	14	10.4	21.1	8.99	16.9	10.5	5.63	9.29	32.5	37.9	9.68	2.67	25.9	32.6	17.9	27.2	28.4	28.9	20.3	23	7.19	3.46	37	5.56	9.14	2.57	11.8	18.6	0	22.6	60.9	34.3	21.7	42.1	60.1	44.4	45.1	45.7	38.2	40.5	27	33.6	15.6	4.17
DP Memory
Number of values	4	4
Minimum	10.39	3.513
Maximum	59.01	61.84
Range	48.62	58.33
Mean	25.18	25.53
Std. Deviation	22.77	26.45
Std. Error of Mean	11.38	13.23
Lower 95% CI of geo. mean	5.766	2.009
Upper 95% CI of geo. mean	66.51	113.9
CD8	Bulk	Bulk	Bulk	Bulk	Bulk	Bulk	Bulk	Bulk	Bulk	Bulk	Bulk	Bulk	Bulk	Bulk	Bulk	Bulk	Bulk	Bulk	Bulk	Bulk	Bulk	Bulk	CTR-diluted	CTR-diluted	CTR-diluted	CTR-diluted	CTR-diluted	CTR-diluted	CTR-diluted	CTR-diluted	CTR-diluted	CTR-diluted	CTR-diluted	CTR-diluted	CTR-diluted	CTR-diluted	CTR-diluted	CTR-diluted	CTR-diluted	CTR-diluted	CTR-diluted	CTR-diluted	CTR-diluted	CTR-diluted
Dog #	1	2	3	4	5	6	7	8	9	10	11	12	13	14	15	16	17	18	19	20	21	22	1	2	3	4	5	6	7	8	9	10	11	12	13	14	15	16	17	18	19	20	21	22
TN	16.6	4.33	69.1	73.6	31.7	33.7	62.8	49.1	27.2	29.6	17.1	0.19	32	7.8	19.3	12.2	15.2	15.6	22.6	18.4	70.4	34.1	0	5.31	8.42	17.7	4.61	14	7.69	0	1.77	11.3	10	2.69	13.8	4.59	1.68	5.26	3.85	2.11	0	26.9	29.6	48.3
TCM	13.5	7.72	4.12	8.2	9.65	8.74	8.82	6.78	15.3	8.52	14.7	11.3	12.8	14.9	6.57	7.35	5.19	7.46	19.8	11.4	1.75	14	5.56	5.31	6.3	8.35	11.2	5.87	7.69	28.6	6.01	5.22	40	6.5	3.67	14.3	0.84	8.77	0.64	7.37	11.1	13.8	3.23	15.6
TEM	46	65.7	6.37	8.89	31.4	33.2	12	12.8	37.7	41	39.9	67.7	23.9	44.4	21	54	33.8	37.1	32.4	44.2	8.12	15.3	68.5	71.7	35	35.8	62.1	46	69.2	57.1	63.6	54.8	30	74.4	13.8	53.4	37.8	59.6	57.7	57.9	44.4	25.1	29.1	10.5
TEMRA	23.8	22.2	20.4	9.32	27.3	25.3	16.4	31.2	19.8	38.3	29.5	17.8	31.3	32.9	53.1	26.4	45.9	39.9	25.2	26	19.8	36.6	25.9	17.7	50.3	38.2	22.2	34.2	15.4	14.3	28.6	35.7	20	16.4	68.8	27.7	59.7	26.3	37.8	32.6	44.4	34.1	38	25.6
CD8 Memory
Number of values	4	4
Minimum	9.935	9.815
Maximum	32.59	48.07
Range	22.65	38.25
Mean	25.19	25.08
Std. Deviation	10.33	18.65
Std. Error of Mean	5.166	9.326
Lower 95% CI of geo. mean	9.395	5.406
Upper 95% CI of geo. mean	55.73	72.31
